# Supplementary material for: Red cell distribution width and preeclampsia: a systematic review and meta-analysis
Source: Clin Hypertens. 2019 Jul 15;25:15. doi: 10.1186/s40885-019-0119-7 (PMC6628484; doi:10.1186/s40885-019-0119-7)
Supplement: Supplementary file 1 — Characteristics of the mild and severe preeclampsia studies included in the systematic review and meta-analysis. (XLSX 13 kb) [file 40885_2019_119_MOESM1_ESM.xlsx]

## Sheet: Sheet1
Authors	Year	Gestional age of the cases	Gestional age of the controls	Age of the cases	Age of the controls	Parity of the cases	Parity of the controls	Location	Type of the study	Type of preeclampsia	Number of the cases	Mean level of RDW in the cases	Standard deviation of RDW in the cases	Number of the controls	Mean RDW level in the control	Standard deviation of RDW in the control	Remarks	No of mild case	Level of RDW in mild preeclampsia	Standard deviation of RDW in the mild cases	Number of severe cases	Level of RDW in severe preeclampsia	Standard deviation of RDW in the cases	Remarks	Number of early cases	Level of RDW in the early cases	Number of late cases	Level of RDW in the late	Remarks
Abdullahi, et al	2014			29.6	29.1	2.8	2.7	Sudan	Case/control	Mild and Severe	65	14.5	1.8	65	14.4	1.4	No difference	15	14.7	1.9	50	13.9	1.4	No difference
Avcıoğlu, et al*	2015	37	37	30.9	28.5	2	1.8	Turkey	Case/control	Mild and Severe	102	15	2.05	98	13.9	1.3	Higher in the case	49	14.3	0.5	53	15.4	0.88	High in severe
Cintesun*	2018			28	29	2	3	Turkey	Case/control	Mild and Severe	64	15.1	3.8	66	15.53	2.5	No difference	51	15.03	3.8	13	15.7	1.6	No difference
Elgari, et al	2018	37	39	32	29	2	3	Sudan	Case/control	Not mentioned	80	14	2.3	80	15	2	Higher in the case
Huang, et al	1994	37.9	39.1	29.4	28.2	1.8	2	Taiwan	Case/control	Not mentioned	21	17	2.7	336	15.7	0.9	Higher in the case
Kurt, et al	2013			28	27	2	2	Turkey	Case/control	Mild and Severe	52	16.9	1.7	50	14.1	1.1	Higer in the cases	35	16.4	1.5	17	18	1.5	High in severe
Prasmusinto, et al*	2017			27	29	2	2	Indonesia	Case/control	Early/late	136	14.2	2.7	118	13.8	1.3	Higer in the cases								24	14.2(1.69−32.5)	112	13.5(0.01−13.5)
Reddy, et al	2016			23.3	23.5	2	2	India	Case/control	Mild and Severe	143	14.4	3.2	911	12.8	2.1	Higer in the cases	76	14.8	3.1	67	18.01	3.4	High in severe
Sen-Yu W, Chao X.	2016			26	22.5	2	2	China	Case/control	Mild and Severe	61	14.85	3.5	70	13.6	2.63	Higher in the case	37	14.4	3.08	24	15.3	4.22	High in severe
Yılmaz, et al	2016			27	26	0.8	1	Turkey	Case/control	Mild and severe	118	15.23	1.96	120	14.48	1.7	Higher in the cases	70	15.08	2.07	48	15.92	1.99	High in severe
Yücel and Ustun *	2017			27	26.5	2	2	Turkey	Case/control	Mild and severe	109	14.9	1.6	110	13.59	1.86	Higer in the cases	27	13.8	2.5	82	14.78	1.56	High in severe	−	−	−
Total											951	15.0982	2.48273	2024	14.2636	1.70818		360	14.8138	2.30625	354	15.8763	2.06875
* Mean (SD) were computed from the median and its variance
