# Supplementary material for: Red cell distribution width and preeclampsia: a systematic review and meta-analysis
Source: Clin Hypertens. 2019 Jul 15;25:15. doi: 10.1186/s40885-019-0119-7 (PMC6628484; doi:10.1186/s40885-019-0119-7)
Supplement: Supplementary file 2 — Characteristics of all the studies included in the systematic review and meta-analysis. (XLSX 11 kb) [file 40885_2019_119_MOESM2_ESM.xlsx]

## Sheet: Sheet1
Authors	Year	Reference	Location	Type of the study	Type of preeclampsia	Number of the cases	No of mild case	Level of RDW in mild preeclampsia	Standard deviation of RDW in the mild cases	Number of severe cases	Level of RDW in severe preeclampsia	Standard deviation of RDW in the cases	Remarks
Abdullahi, et al	2014		Sudan	Case/control	Mild and Severe	65	15	14.7	1.9	50	13.9	1.4	No difference
Avcıoğlu, et al*	2015		Turkey	Case/control	Mild and Severe	102	49	14.3	0.5	53	15.4	0.88	High in severe
Çintesun*	2018		Turkey	Case/control	Mild and Severe	64	51	15.03	3.8	13	15.7	1.6	No difference
Kurt, et al	2013		Turkey	Case/control	Mild and Severe	52	35	16.4	1.5	17	18	1.5	High in severe
Reddy, et al	2016		India	Case/control	Mild and Severe	143	76	14.8	3.1	67	18.01	3.4	High in severe
Sen-Yu W, Chao X.	2016		China	Case/control	Mild and Severe	61	37	14.4	3.08	24	15.3	4.22	High in severe
Yılmaz, et al	2016		Turkey	Case/control	Mild and severe	118	70	15.08	2.07	48	15.92	1.99	High in severe
Yücel and Ustun *	2017		Turkey	Case/control	Mild and severe	109	27	13.8	2.5	82	14.78	1.56	High in severe
Total						714	360	14.8138	2.30625	354	15.8763	2.06875
* Mean (SD) were computed from the median and its variance
